# Supplementary material for: Silicon Enhances Brassica napus Tolerance to Boron Deficiency by the Remobilisation of Boron and by Changing the Expression of Boron Transporters
Source: Plants (Basel). 2023 Jul 7;12(13):2574. doi: 10.3390/plants12132574 (PMC10346523; doi:10.3390/plants12132574)
Supplement: Supplementary file 1 [file plants-12-02574-s001.zip]

Archive with 1 entries (1 files):
- plants-2445355-supplementary.pdf
